# Supplementary material for: Seasonal Variation in Gut Microbiota of the Wild Daurian Ground Squirrel (Spermophilus dauricus): Metagenomic Insights into Seasonal Breeding
Source: Animals (Basel). 2023 Jul 7;13(13):2235. doi: 10.3390/ani13132235 (PMC10340016; doi:10.3390/ani13132235)
Supplement: Supplementary file 1 [file animals-13-02235-s001.zip]

Archive with 7 entries (6 files):
- Supplementary Materials/
- Supplementary Materials/Figure S1.pdf
- Supplementary Materials/Figure S2.pdf
- Supplementary Materials/Supplementary Methods.pdf
- Supplementary Materials/Table S1.xlsx
- Supplementary Materials/Table S2.xlsx
- Supplementary Materials/Table S3.xlsx
