# Supplementary material for: Seasonal Variation in Gut Microbiota of the Wild Daurian Ground Squirrel (Spermophilus dauricus): Metagenomic Insights into Seasonal Breeding
Source: Animals (Basel). 2023 Jul 7;13(13):2235. doi: 10.3390/ani13132235 (PMC10340016; doi:10.3390/ani13132235)
Supplement: Supplementary file 1 [file animals-13-02235-s001.zip › Supplementary Materials/Table S1.xlsx]

## Sheet: Sheet1
Table S1 Raw data information from sequencing and clean data information after quality control
Sample	Raw Reads(M)	Raw Base(G)	Raw Q20(G)	Raw Q30(G)	Clean Reads(M)	Clean Bases(G)	Clean Q20(G)	Clean Q30(G)	Average Length(bp)
B1	83.304	12.496	12.084(96.7%)	11.441(91.6%)	80.98	12.084	11.784(97.5%)	11.212(92.8%)	149.2
B2	73.204	10.981	10.593(96.5%)	10.027(91.3%)	70.899	10.559	10.296(97.5%)	9.798(92.8%)	148.9
B3	77.298	11.595	11.282(97.3%)	10.748(92.7%)	75.716	11.317	11.075(97.9%)	10.589(93.6%)	149.5
B4	90.209	13.531	13.193(97.5%)	12.595(93.1%)	88.329	13.206	12.942(98.0%)	12.397(93.9%)	149.5
B5	93.521	14.028	13.662(97.4%)	13.038(92.9%)	91.389	13.655	13.380(98.0%)	12.816(93.9%)	149.4
NB1	79.425	11.914	11.616(97.5%)	11.104(93.2%)	77.723	11.604	11.384(98.1%)	10.921(94.1%)	149.3
NB2	81.829	12.274	11.961(97.4%)	11.432(93.1%)	79.995	11.948	11.716(98.1%)	11.239(94.1%)	149.4
NB3	100.784	15.118	14.758(97.6%)	14.134(93.5%)	98.706	14.754	14.480(98.1%)	13.914(94.3%)	149.5
NB4	85.905	12.886	12.564(97.5%)	12.018(93.3%)	84.043	12.551	12.313(98.1%)	11.819(94.2%)	149.3
NB5	82.207	12.331	11.980(97.2%)	11.440(92.8%)	79.976	11.926	11.686(98.0%)	11.209(94.0%)	149.1
Note: Clean Data: the number and proportion of reads, the total number and proportion of bases, and the average length of each sample after quality preprocessing; Q20: the number and percentage of bases with quality score of not less than 20 (single base error rate of 0.01); Q30: the number and proportion of bases with quality score not less than 30 (single base error rate of 0.001). (M, million …
