# Supplementary material for: Seasonal Variation in Gut Microbiota of the Wild Daurian Ground Squirrel (Spermophilus dauricus): Metagenomic Insights into Seasonal Breeding
Source: Animals (Basel). 2023 Jul 7;13(13):2235. doi: 10.3390/ani13132235 (PMC10340016; doi:10.3390/ani13132235)
Supplement: Supplementary file 1 [file animals-13-02235-s001.zip › Supplementary Materials/Table S2.xlsx]

## Sheet: Sheet1
Table S2 Statistical results of genome assembly
Genome size	342274624 bp
Genome size without N	275398486 bp
GC content	0.482
A	71710477
T	70938653
G	66730990
C	66018366
N	66876138
Others	0
Scaffold numbers	136999
N10	20107 bp
L10	1204
N50	5006 bp
L50	16894
N90	1055 bp
L90	75292
Note: The scaffolds are arranged from longest to shortest and then added together, and the length of the scaffold that adds up to ten percent of the genome length is N10, the length of the scaffold that adds up to fifty percent of the genome length is N50, and the scaffold length that added up to 90 percent of the genome length was N90.
