# Supplementary material for: Seasonal Variation in Gut Microbiota of the Wild Daurian Ground Squirrel (Spermophilus dauricus): Metagenomic Insights into Seasonal Breeding
Source: Animals (Basel). 2023 Jul 7;13(13):2235. doi: 10.3390/ani13132235 (PMC10340016; doi:10.3390/ani13132235)
Supplement: Supplementary file 1 [file animals-13-02235-s001.zip › Supplementary Materials/Table S3.xlsx]

## Sheet: Phylum
Phylum	B1	B2	B3	B4	B5	NB1	NB2	NB3	NB4	NB5
p__Firmicutes	89.1983	69.7818	92.3446	92.0347	78.0017	17.0797	40.4778	22.4735	44.2612	21.8429
p__Bacteroidetes	3.44427	2.19322	7.08231	0.23612	21.9163	81.6326	54.109	51.0289	30.0258	70.1969
p__Proteobacteria	4.12585	26.0167	0.57313	7.70273	0.02884	1.28767	5.41323	1.22959	25.7131	7.50565
p__Verrucomicrobia	2.83135	1.97586	0	0	0	0	0	25.268	0	0
p__Viruses_noname	0.25443	0.03245	0	0.0264	0	0	0	0	0	0.45452
p__Apicomplexa	0.14581	0	0	0	0	0	0	0	0	0
p__Microsporidia	0	0	0	0	0.05316	0	0	0	0	0

## Sheet: Class
Class	B1	B2	B3	B4	B5	NB1	NB2	NB3	NB4	NB5
c__Bacilli	87.5785	69.337	87.3255	90.2327	17.1032	1.16515	32.1864	4.85364	32.066	9.20984
c__Clostridia	1.61982	0.4448	5.0191	1.802	60.8985	15.9146	8.29146	17.6198	12.1951	12.6331
c__Gammaproteobacteria	3.95585	26.0025	0.35918	7.49472	0	0	3.48442	0.87236	25.7131	0.18948
c__Bacteroidia	3.44427	2.19322	7.08231	0.23612	21.9163	81.6326	54.109	51.0289	30.0258	70.1969
c__Verrucomicrobiae	2.83135	1.97586	0	0	0	0	0	25.268	0	0
c__Epsilonproteobacteria	0.17	0.01423	0.21394	0.20131	0.02884	1.28767	1.2259	0	0	7.31618
c__Viruses_noname	0.25443	0.03245	0	0.0264	0	0	0	0	0	0.45452
c__Coccidia	0.14581	0	0	0	0	0	0	0	0	0
c__Microsporidia_noname	0	0	0	0	0.05316	0	0	0	0	0
c__Betaproteobacteria	0	0	0	0.00671	0	0	0	0	0	0
c__Deltaproteobacteria	0	0	0	0	0	0	0.70291	0.35723	0	0

## Sheet: Order
Order	B1	B2	B3	B4	B5	NB1	NB2	NB3	NB4	NB5
o__Lactobacillales	87.5785	69.337	87.3255	90.2327	17.1032	1.16515	32.1864	4.85364	32.066	9.20984
o__Bacteroidales	3.44427	2.19322	7.08231	0.23612	21.9163	81.6326	54.109	51.0289	30.0258	70.1969
o__Clostridiales	1.61982	0.4448	5.0191	1.802	60.8985	15.9146	8.29146	17.6198	12.1951	12.6331
o__Enterobacteriales	3.95585	26.0025	0.35918	7.49472	0	0	3.48442	0.87236	25.7131	0.18948
o__Verrucomicrobiales	2.83135	1.97586	0	0	0	0	0	25.268	0	0
o__Campylobacterales	0.17	0.01423	0.21394	0.20131	0.02884	1.28767	1.2259	0	0	7.31618
o__Desulfovibrionales	0	0	0	0	0	0	0.70291	0.35723	0	0
o__Viruses_noname	0	0.03245	0	0.0264	0	0	0	0	0	0.45452
o__Caudovirales	0.25443	0	0	0	0	0	0	0	0	0
o__Eucoccidiorida	0.14581	0	0	0	0	0	0	0	0	0
o__Microsporidia_noname	0	0	0	0	0.05316	0	0	0	0	0
o__Neisseriales	0	0	0	0.00671	0	0	0	0	0	0

## Sheet: Family
Family	B1	B2	B3	B4	B5	NB1	NB2	NB3	NB4	NB5
f__Lactobacillaceae	64.1267	53.3052	87.2694	49.4671	63.5421	1.16515	0.38573	4.84196	28.4958	7.08474
f__Streptococcaceae	23.439	15.9438	0.00338	40.6266	20.0032	0	31.7128	0.01168	3.57024	2.1251
f__Enterobacteriaceae	3.95585	26.0025	0.35918	7.49472	9.45305	0	3.48442	0.87236	25.7131	0.18948
f__Ruminococcaceae	1.24083	0.24911	4.27092	0.8795	1.66009	12.0553	6.68465	14.0036	11.187	10.1404
f__Rikenellaceae	1.04907	1.21939	4.18611	0.06443	1.62975	23.0183	6.06828	22.3892	9.74339	39.2288
f__Verrucomicrobiaceae	2.83135	1.97586	0	0	1.2018	0	0	25.268	0	0
f__Porphyromonadaceae	1.67258	0.35239	2.18989	0.16032	1.09379	5.8573	2.64074	28.4005	9.92114	27.9023
f__Bacteroidaceae	0.72261	0.62144	0.70631	0.01138	0.515435	52.7571	45.3999	0.23918	10.3612	3.06578
f__Oscillospiraceae	0.28063	0.16434	0.70669	0.16012	0.327945	3.22484	1.36104	3.34004	0.80569	2.24416
f__Helicobacteraceae	0.17	0.01423	0.21394	0.20131	0.14987	1.28767	1.2259	0	0	7.31618
f__Peptostreptococcaceae	0	0.03135	0	0.46912	0.125117	0	0	0	0	0
f__Enterococcaceae	0.01285	0.08792	0.0527	0.13906	0.0731325	0	0.08786	0	0	0
f__Myoviridae	0.25443	0	0	0	0.0636075	0	0	0	0	0
f__Clostridiaceae	0	0	0	0.24103	0.0602575	0	0	0	0	0
f__Lachnospiraceae	0.09836	0	0.04148	0.05223	0.0480175	0.63443	0.23851	0.27623	0.20246	0.24852
f__Cryptosporidiidae	0.14581	0	0	0	0.0364525	0	0	0	0	0
f__Retroviridae	0	0.0247	0	0.0264	0.012775	0	0	0	0	0.45452
f__Potyviridae	0	0.00775	0	0	0.0019375	0	0	0	0	0
f__Neisseriaceae	0	0	0	0.00671	0.0016775	0	0	0	0	0
f__Eubacteriaceae	0	0	0	0	0	0	0.00727	0	0	0
f__Enterocytozoonidae	0	0	0	0	0	0	0	0	0	0
f__Desulfovibrionaceae	0	0	0	0	0	0	0.70291	0.35723	0	0

## Sheet: Genus
Genus	B1	B2	B3	B4	B5	NB1	NB2	NB3	NB4	NB5
g__Lactobacillus	64.1267	53.3052	87.2694	49.4671	16.4632	1.16515	0.38573	4.84196	28.4958	7.08474
g__Alistipes	1.04907	1.21939	4.18611	0.06443	15.2636	23.0183	6.06828	22.3892	9.74339	39.2288
g__Streptococcus	23.439	15.9438	0.00338	40.6266	0.56137	0	31.7128	0.01168	3.57024	2.1251
g__Bacteroides	0.72261	0.62144	0.70631	0.01138	0.39835	52.7571	45.3999	0.23918	10.3612	3.06578
g__Subdoligranulum	1.23601	0.24911	2.44366	0.86521	56.212	11.2662	6.20013	12.8591	8.47465	9.1667
g__Odoribacter	1.66676	0.35239	2.18989	0.14995	6.13082	5.78922	2.61292	28.3326	9.85258	27.7938
g__Escherichia	3.95585	26.0025	0.35918	7.49472	0	0	3.36362	0.87236	25.7131	0.18948
g__Akkermansia	2.83135	1.97586	0	0	0	0	0	25.268	0	0
g__Oscillibacter	0.28063	0.16434	0.70669	0.16012	3.08643	3.22484	1.36104	3.34004	0.80569	2.24416
g__Helicobacter	0.17	0.01423	0.21394	0.20131	0.02884	1.28767	1.2259	0	0	7.31618
g__Ruminococcus	0.00482	0	1.76134	0	0.36101	0.78909	0.06685	0.11415	2.44805	0
g__Anaerotruncus	0	0	0.06592	0.01428	1.04843	0	0.3802	1.0303	0.26427	0.97367
g__Desulfovibrio	0	0	0	0	0	0	0.70291	0.35723	0	0
g__Dorea	0.0298	0	0.03478	0.01117	0.07418	0.25832	0.05744	0.26853	0.06987	0.12989
g__Roseburia	0.01754	0	0.0067	0.01408	0.03019	0.37611	0.11762	0	0.13259	0.11863
g__Gammaretrovirus	0	0.0247	0	0.0264	0	0	0	0	0	0.45452
g__Peptostreptococcaceae_noname	0	0.03135	0	0.46912	0	0	0	0	0	0
g__Porphyromonas	0.00582	0	0	0.01037	0.12356	0.06809	0.02781	0.06791	0.06856	0.10856
g__Enterococcus	0.01285	0.08792	0.0527	0.13906	0.0786	0	0.08786	0	0	0
g__P2likeviruses	0.25443	0	0	0	0	0	0	0	0	0
g__Clostridium	0	0	0	0.24103	0	0	0	0	0	0
g__Cryptosporidium	0.14581	0	0	0	0	0	0	0	0	0
g__Salmonella	0	0	0	0	0	0	0.1208	0	0	0
g__Lachnospiraceae_noname	0.00791	0	0	0	0.08625	0	0.01553	0.0077	0	0
g__Blautia	0.04311	0	0	0.02698	0	0	0	0	0	0
g__Enterocytozoon	0	0	0	0	0.05316	0	0	0	0	0
g__Butyrivibrio	0	0	0	0	0	0	0.04792	0	0	0
g__Faecalibacterium	0	0	0	0	0	0	0.03746	0	0	0
g__Potyvirus	0	0.00775	0	0	0	0	0	0	0	0
g__Eubacterium	0	0	0	0	0	0	0.00727	0	0	0
g__Neisseria	0	0	0	0.00671	0	0	0	0	0	0

## Sheet: Species
Species	B1	B2	B3	B4	B5	NB1	NB2	NB3	NB4	NB5
s__Lactobacillus_animalis	51.7488	42.9428	67.6586	41.3593	12.4477	1.1285	0.32693	4.15394	22.2671	5.9611
s__Alistipes_unclassified	1.04907	1.21939	4.18611	0.06443	15.2636	23.0183	6.03819	22.3892	9.74339	39.2288
s__Streptococcus_gallolyticus	23.439	15.9438	0.00338	40.5791	0.49501	0	31.7128	0.01168	3.57024	2.1251
s__Bacteroides_uniformis	0.72261	0.62144	0.70631	0.01138	0.39835	52.7571	45.3793	0.23918	10.3612	3.06578
s__Subdoligranulum_unclassified	1.23601	0.24911	2.44366	0.86521	56.212	11.2662	6.20013	12.8591	8.47465	9.1667
s__Odoribacter_unclassified	1.66676	0.35239	2.18989	0.14995	6.13082	5.78922	2.61292	28.3326	9.85258	27.7938
s__Lactobacillus_murinus	12.3779	10.3624	19.6108	7.01799	3.55208	0.03664	0.0588	0.68802	6.22867	1.12364
s__Escherichia_coli	3.35125	21.9716	0.18295	7.20592	0	0	3.36362	0.58037	22.8822	0
s__Akkermansia_muciniphila	2.83135	1.97586	0	0	0	0	0	25.268	0	0
s__Oscillibacter_unclassified	0.28063	0.16434	0.70669	0.16012	3.08643	3.22484	1.36104	3.34004	0.80569	2.24416
s__Helicobacter_winghamensis	0.17	0.01423	0.21394	0.20131	0.02884	1.28767	1.2259	0	0	7.31618
s__Escherichia_unclassified	0.6046	4.03088	0.17623	0.28879	0	0	0	0.29199	2.83086	0.18948
s__Ruminococcus_flavefaciens	0.00279	0	1.76134	0	0.34181	0.78909	0.06685	0.11415	2.44805	0
s__Anaerotruncus_unclassified	0	0	0.06592	0.01428	1.04843	0	0.3802	1.0303	0.26427	0.97367
s__Lactobacillus_reuteri	0	0	0	1.03121	0.46339	0	0	0	0	0
s__Desulfovibrio_desulfuricans	0	0	0	0	0	0	0.70291	0.35723	0	0
s__Dorea_unclassified	0.0298	0	0.03478	0.01117	0.07418	0.25832	0.05744	0.26853	0.06987	0.12989
s__Roseburia_unclassified	0.01754	0	0.0067	0.01408	0.03019	0.37611	0.11762	0	0.13259	0.11863
s__Murine_osteosarcoma_virus	0	0.0247	0	0.0264	0	0	0	0	0	0.45452
s__Porphyromonas_gingivalis	0.00582	0	0	0.01037	0.12356	0.06809	0.02781	0.06791	0.06856	0.10856
s__Enterococcus_faecalis	0.01285	0.04639	0.0527	0.13906	0.07162	0	0.08786	0	0	0
s__Peptostreptococcaceae_noname_unclassified	0	0.03135	0	0.27089	0	0	0	0	0	0
s__Enterobacteria_phage_PsP3	0.25443	0	0	0	0	0	0	0	0	0
s__Clostridium_perfringens	0	0	0	0.24103	0	0	0	0	0	0
s__Clostridium_sordellii	0	0	0	0.19823	0	0	0	0	0	0
s__Lachnospiraceae_bacterium_3_1_46FAA	0.00791	0	0	0	0.08625	0	0.01553	0.0077	0	0
s__Cryptosporidium_unclassified	0.10878	0	0	0	0	0	0	0	0	0
s__Salmonella_enterica	0	0	0	0	0	0	0.10334	0	0	0
s__Ruminococcus_torques	0.04311	0	0	0.02698	0	0	0	0	0	0
s__Streptococcus_macedonicus	0	0	0	0	0.06636	0	0	0	0	0
s__Enterocytozoon_bieneusi	0	0	0	0	0.05316	0	0	0	0	0
s__Butyrivibrio_unclassified	0	0	0	0	0	0	0.04792	0	0	0
s__Streptococcus_thoraltensis	0	0	0	0.04751	0	0	0	0	0	0
s__Lactobacillus_johnsonii	0	0	0	0.04405	0	0	0	0	0	0
s__Enterococcus_hirae	0	0.03952	0	0	0	0	0	0	0	0
s__Faecalibacterium_prausnitzii	0	0	0	0	0	0	0.03746	0	0	0
s__Alistipes_putredinis	0	0	0	0	0	0	0.03009	0	0	0
s__Ruminococcus_bromii	0.00203	0	0	0	0.0192	0	0	0	0	0
s__Cryptosporidium_parvum	0.0204	0	0	0	0	0	0	0	0	0
s__Salmonella_unclassified	0	0	0	0	0	0	0.01746	0	0	0
s__Cryptosporidium_hominis	0.01664	0	0	0	0	0	0	0	0	0
s__Bacteroides_vulgatus	0	0	0	0	0	0	0.0136	0	0	0
s__Lactobacillus_helveticus	0	0	0	0.00992	0	0	0	0	0	0
s__Enterococcus_faecium	0	0.00201	0	0	0.00698	0	0	0	0	0
s__Dasheen_mosaic_virus	0	0.00775	0	0	0	0	0	0	0	0
s__Eubacterium_eligens	0	0	0	0	0	0	0.00727	0	0	0
s__Bacteroides_xylanisolvens	0	0	0	0	0	0	0.00702	0	0	0
s__Neisseria_unclassified	0	0	0	0.00671	0	0	0	0	0	0
s__Lactobacillus_crispatus	0	0	0	0.00463	0	0	0	0	0	0
